# Supplementary material for: A Rapid, Fluorescence Switch-On Biosensor for Early Diagnosis of Sorghum Mosaic Virus
Source: Biosensors (Basel). 2022 Nov 17;12(11):1034. doi: 10.3390/bios12111034 (PMC9688095; doi:10.3390/bios12111034)
Supplement: Supplementary file 1 [file biosensors-12-01034-s001.zip]

Archive with 1 entries (1 files):
- biosensors-1993822-supplementary.pdf
